# Supplementary material for: Data on docking and dynamics simulation of Entamoeba histolytica EhADH (an ALIX protein) and lysobisphosphatidic acid
Source: Data Brief. 2016 Mar 3;7:457–9. doi: 10.1016/j.dib.2016.02.067 (PMC4789338; doi:10.1016/j.dib.2016.02.067)
Supplement: Supplementary file 2 — Supplementary material [file mmc2.zip]

Archive with 8 entries (5 files):
- DIB-D15-00734/
- DIB-D15-00734/Fig 1.tif
- DIB-D15-00734/Table 1.docx
- __MACOSX/
- __MACOSX/DIB-D15-00734/
- __MACOSX/DIB-D15-00734/._Table 1.docx
- DIB-D15-00734/Fig 2.tif
- DIB-D15-00734/Fig 3.tif
